# Supplementary material for: Reducing the Risk of Birth Defects Associated with Maternal Influenza: Insights from a Hungarian Case—Control Study
Source: J Clin Med. 2023 Nov 5;12(21):6934. doi: 10.3390/jcm12216934 (PMC10650197; doi:10.3390/jcm12216934)
Supplement: Supplementary file 1 [file jcm-12-06934-s001.zip]

Archive with 1 entries (1 files):
- jcm-2665124-supplementary.pdf
